# Supplementary material for: Palmitoylation acts as a checkpoint for MAVS aggregation to promote antiviral innate immune responses
Source: J Clin Invest. 2024 Dec 2;134(23):e177924. doi: 10.1172/JCI177924 (PMC11601910; doi:10.1172/JCI177924)
Supplement: Supporting data values [file jci-134-177924-s010.xlsx]

## Sheet: Fig 1B
			DMSO	2-BP
		Flag-MAVS（palm)/Flag-MAVS （input）	1.38348	0.087316
		Flag-MAVS（palm)/Flag-MAVS （input）	1.00255	0.08917
		Flag-MAVS（palm)/Flag-MAVS （input）	0.874537	0.151538

## Sheet: Fig 1F
						SeV		IC PIC
						DMSO	2BP	DMSO	2BP
			MAVS（palm)/MAVS （input）			1.26334	0.454826	1.09941	0.135339
			MAVS（palm)/MAVS （input）			0.956426	0.391285	0.989651	0.094076
			MAVS（palm)/MAVS （input）			0.970136	0.429013	0.948516	0.132824

## Sheet: Fig 1H
							SeV		IC PIC
							DMSO	2BP	DMSO	2BP
				MAVS（palm)/MAVS （input）			0.91918	0.306226	0.761299	0.162192
				MAVS（palm)/MAVS （input）			0.919672	0.471345	0.91916	0.174705
				MAVS（palm)/MAVS （input）			1.07164	0.304988	1.02461	0.197038

## Sheet: Fig 1J
							MAVS-WT	MAVS C13S	MAVS C79S	MAVS C452S
					Flag-MAVS（palm)/Flag-MAVS （input）		1.01423	0.88378	0.0873623	0.982329
					Flag-MAVS（palm)/Flag-MAVS （input）		0.966789	0.862347	0.0601337	0.874821
					Flag-MAVS（palm)/Flag-MAVS （input）		0.73698	0.824877	0.0778852	0.906153

## Sheet: Fig 1M
MAVS KO
IFNB mRNA
EV+Sev	EV+IC PIC	MAVS WT+Sev	MAVS WT+IC PIC	MAVS C79S+Sev	MAVS C79S+IC PIC
1.13288	0.965936	349.706	330.842	15.3629	12.45
0.870551	1.03527	401.707	282.088	17.0072	12.7116
0.97942	1.07177	324.034	333.144	13.7187	11.0661
MAVS KO
IFN-β （pg/ml)
EV+Sev	EV+IC PIC	MAVS WT+Sev	MAVS WT+IC PIC	MAVS C79S+Sev	MAVS C79S+IC PIC
9.145	9.735	207.208	276.533	26.1675	16.698
11.446	12.036	267.86	207.798	22.598	25.666
14.868	8.614	301.726	228.802	29.2355	25.9315

## Sheet: Fig 1N
	IFN-β-luc				ISRE-luc
	EV	MAVS-WT	MAVS-C79F		EV	MAVS-WT	MAVS-C79F
	1	37.383	1.32903		1	40.3808	2.53724
	1.1385	40.0206	1.25991		0.978174	39.4689	2.38234
	1.19491	40.8743	1.28751		1.11457	39.9868	2.55372

## Sheet: Fig 1P
									MAVS WT	MAVS C79F
						Flag-MAVS（palm)/Flag-MAVS （input）			1.1057	0.0569441
						Flag-MAVS（palm)/Flag-MAVS （input）			1.10048	0.187677
						Flag-MAVS（palm)/Flag-MAVS （input）			0.998804	0.0874302

## Sheet: Fig 2A
RIG-I(N) ifn-β luc
sgZDHHCs	Ctrl	3	4	5	6	7	8	9	12	13	16	17	18	20
	88.5203	74.2843	54.5739	63.474	57.7878	79.7972	106.631	74.2173	17.4786	73.0292	60.7045	57.2569	65.0975	80.5387
	99.3762	74.2995	58.0751	62.6112	57.3566	78.4903	101.993	73.0815	16.0757	64.5	57.4348	60.2049	73.7259	72.9478
	96.3356	74.8385	56.7403	64.0486	57.624	78.912	101.792	71.5653	15.9498	65.2612	58.4966	60.6593	67.0977	76.1731
RIG-I(N) ISRE-luc
sgZDHHCs	Ctrl	3	4	5	6	7	8	9	12	13	16	17	18	20
	100.387	66.1156	68.4802	57.6865	58.8869	78.0534	125.347	77.4758	17.8953	61.9865	83.6031	82.3627	76.977	81.7904
	89.1094	70.7092	59.446	55.25	55.975	76.8975	103.84	78.5615	18.8832	60.4954	80.8804	88.1353	88.6016	82.8982
	80.0979	73.4149	62.2276	58.2571	60.0722	78.3628	103.44	81.9638	18.7142	60.7605	77.7854	85.9477	61.3422	67.7475

## Sheet: Fig 2C
			EV	ZDHHC12-WT	ZDHHC12-C127S
		Flag-MAVS（palm)/Flag-MAVS （input）	1.1631	2.61068	1.10394
		Flag-MAVS（palm)/Flag-MAVS （input）	1.2129	3.01919	1.12095
		Flag-MAVS（palm)/Flag-MAVS （input）	0.922446	3.07294	0.711349

## Sheet: Fig 2E
						MAVS WT+HA-EV	MAVS WT+HA-ZDHHC12	MAVS C79S+HA-EV	MAVS C79S+HA-ZDHHC12
			Flag-MAVS（palm)/Flag-MAVS （input）			0.926316	4.49982	0.184213	0.319877
			Flag-MAVS（palm)/Flag-MAVS （input）			0.987349	3.23776	0.423206	0.385449
			Flag-MAVS（palm)/Flag-MAVS （input）			0.937691	3.53061	0.232521	0.280192

[truncated: 62 more sheets: Fig 2G, Fig 2I, Fig 2K, Fig 3D, Fig 4B, Fig 4C, Fig 4E, Fig 4F, Fig 4G, Fig 4H, Fig 4I, Fig 4K, Fig 4N, Fig 4O, Fig 4P, Fig 5B, Fig 5D, Fig 5F, Fig 5H, Fig 5I …]
